# Supplementary material for: Comprehensive characterization of DNA methylation changes in Fuchs endothelial corneal dystrophy
Source: PLoS One. 2017 Apr 6;12(4):e0175112. doi: 10.1371/journal.pone.0175112 (PMC5383226; doi:10.1371/journal.pone.0175112)
Supplement: S1 Table — (XLSX) [file pone.0175112.s001.xlsx]

## Sheet: Sheet2
Gene	ILMN Probes covered	ML reaction ID	Forward Primer Sequence	Probe Oligo Sequence	Reverse Primer Sequence
SLC4A11	cg20323491, cg18408783	SLC4A11-M1M	CGTTTTTCGATTTGGTTTATTTTTTC	6FAM-ATAACGTAAATTACATCCCTCGAAA-MGBNFQ	CCTACTATAAAACCCCCTCCCG
SLC4A11	cg11004890, cg22928082, cg17037355, cg23413506	SLC4A11-M2M	GAGGCGAGGAGGAGAGACG	AACGAACATAATACTAATACTAACTCGA6FAM-T-MGBNFQ	CCCTTCCTCTCGCTACAACG
SLC4A11	cg09376154, cg01606538	SLC4A11-M3M	TATTGTTGTTAGGGTTTTTGGCG	6FAM-TACGAACCATACTTCGCCGC-MGBNFQ	AACGACCACCTCCCTAAATAACG
SLC4A11	cg16902190	SLC4A11-M4M	CGTTCGGGTCGGGAGATC	6-FAM-CGAAACACCCATACGAAAT-MGBNFQ	ACCTACTCATAACCATACTCTTCACCG
SLC4A11	cg21907993	SLC4A11-M5M	GTGGTCGTTTCGTTTAGGACG	6FAM-CTAAATAACTTCCTAACGCAAAC-MGBNFQ	AAAAATCCGTACGCACCGC
GUCY2C	cg00267207, cg13131015	GUCY2C-M1M	AGTGGAGTTTTTTAGTTTATTTTTTTTTACG	6FAM-TATATTCCACGACCCATATAA-MGBNFQ	AAACTTTAATTTATCTCCTACCATAACGTAAC
MIR199B	cg13718827	MIR199B-M1B	AGTTGGTAGGATTGGTTTTGCG	6FAM-AAACCTCCTAAACACCGCCGA-MGBNFQ	CTAAATAAAAACCTAACCACGAACCG
