# Supplementary material for: Comprehensive characterization of DNA methylation changes in Fuchs endothelial corneal dystrophy
Source: PLoS One. 2017 Apr 6;12(4):e0175112. doi: 10.1371/journal.pone.0175112 (PMC5383226; doi:10.1371/journal.pone.0175112)
Supplement: S2 Table — (XLSX) [file pone.0175112.s002.xlsx]

## Sheet: Sheet1
Infinium Human Methylation450 BeadChip analysis
Control		Systemic Co-morbidities	Reason control not suitable for transplant
	1	Cholecystitis	Sepsis determined by positive blood cultures
	2	Muscular dystrophy, Left bundle branch block, history of pneumonia, history of urinary tract infection, Depression	Positive serology - Hepatitis B Core Antibody
	3	Intracerebral hemorrhage, Cerebrovascular accident, Thyroid disease, Irritable bowel syndrome, heart murmur, varicose veins	Epithelial basement membrane dystrophy
	4	Dementia	Dementia
FECD
	1	Adrenal tumor, chronic kidney disease, iron deficiency anemia, morbid obesity, gastro esophageal reflux disease, osteoarthritis, asthma, degenerative disk disease, hypokalemia, hypertension
	2	Phlebitis, allergic rhinitis
	3	gastroesophageal reflux disease, vascular anomaly, hypercholesteremia, environmental allergies, myocardial infarction, obstructive sleep apnea, spinal stenosis, osteoarthritis
	4	trigeminal neuralgia, lower extremity edema, murmur, dysphagia, obstructive sleep apnea, lipodermatosclerosis, vitamin D deficiency, deep venous thrombosis, thalassemia, obesity, pulmonary hypertension, atrial fibrillation
	5	Lung cancer, thyroid nodule, chronic obstructive pulmonary disease, hypertension, hyperlipidemia, skin cancer, atrial fibrillation
	6	Gallbladder polyp, vitamin D deficiency, lymphedema, cervix adenocarcinoma, hypertension
	7	Pacemaker, gastro esophageal reflux disease
	8	Thyroid disease, hypercholesteremia
	9	None
MethyLight analysis
Control
	1	Lung cancer, hiatal hernia, small bowel polyp, osteoporosis, small bowel obstruction, hyponatremia, leukocytosis,	Tear in the endothelium during processing by eye bank
	2	Cardiac arrest	Small scar noted in the graft button
	3	Lung cancer	Amount of hours post mortem at the time of procurement
FECD
	1	Hypercholesteremia
	2	Hypertension, obesity, gastroesophageal reflux, lumbosacral spondylosis, myelopathy, diabetes mellitus type 2, tendonitis
	3	Breast cancer, Lumbar spinal stenosis
	4	Lumbar spinal stenosis, chronic kidney disease, deep venous thrombosis, pulmonary embolism, chronic back pain, osteoporosis, gastroesophageal reflux disease, obstructive sleep apnea, hypertension, hyperlipidemia
	5	obstructive sleep apnea, coronary artery disease, hyperlipidemia, hypertension
	6	Hearing loss, osteopenia, gastroesophageal reflux, G6PD deficiency, thrombocytopenia
	7	None
